# Supplementary material for: The Impact of Protein Feed on the Urea-to-Creatinine Ratio—A Retrospective Single-Center Study
Source: Nutrients. 2025 Apr 8;17(8):1293. doi: 10.3390/nu17081293 (PMC12029703; doi:10.3390/nu17081293)
Supplement: Supplementary file 1 [file nutrients-17-01293-s001.zip]

Archive with 1 entries (1 files):
- nutrients-3549297-supplementary.pdf
